# Supplementary material for: Genetic Monitoring of Brown Trout Released Into a Novel Environment: Establishment and Genetic Impact on Natural Populations
Source: Evol Appl. 2025 Feb 27;18(3):e70084. doi: 10.1111/eva.70084 (PMC11868033; doi:10.1111/eva.70084)
Supplement: Supplementary file 2 — Supinfo S2. [file EVA-18-e70084-s002.xlsx]

## Sheet: CONTENTS
This file contains supporting material for the paper "Genetic monitoring of brown trout released into a novel environment: establishment and genetic impact on natural populations" by Andersson, A., Karlsson, S., Kurland, S., Ryman, N., & Laikre L.
Table	Legend
Table S8	Genetic diversity within the native creek populations at two points in time, as well as results from significance testing of temporal change, calculations of diversity retention, and application of indicator ∆H.
Table S9	Estimates of effective population size of the native creek populations with the temporal and linkage disequilibrium methods and application of indicator Ne.
Table S10	Estimates of genetic diversity between the native creek populations expressed as FST for three time periods, results from significance testing of temporal change in FST, and application of indicator ∆FST.

## Sheet: Table S8. deltaH
Table S8. Genetic diversity within the native creek populations at two points in time, as well as results from significance testing of temporal change, calculations of diversity retention, and application of indicator ∆H.				Sample sizes for Genetic diversity measures			Expected heterozygosity												Observed heterozygosity												Allelic richness												Average number of alleles per locus
Locality	Time period	Years between sampling	Generations between sampling†	n loci	n (time point 1)	n (time point 2)	HE (time point 1)	HE (time point 2)	95% CI (HE time point 1)	95% CI (HE time point 2)	Abslute ΔHE	HE retained	HE retained per year	Relative ΔHE	Relative ΔHE/year	Predicted HE retention after 100 years	p (HE; Wilkoxon)	p (HE; t-test)	HO (time point 1)	HO (time point 2)	95% CI (HO time point 1)	95% CI (HO time point 2)	Absolute ΔHO	HO retained	HO retained per yea	Relative ΔHO	Relative ΔHO/year	Predicted HO retention after 100 years	p (HO; Wilkoxon)	p (HO; t-test)	AR (time point 1)	AR (time point 2)	95% CI (AR time point 1)	95% CI (AR time point 2)	Absolute ΔAR	AR retained	AR retained per year	Relative ΔAR	Relative ΔAR/year	Predicted AR retention after 100 years	p (AR; Wilcoxon)	p (AR; t-test)	An (time point 1)	An (time point 2)	95% CI (An time point 1)	95% CI (An time point 2)	Absolute ΔAn	An retained	An retained per year
Creek I	pre-release - 1999	15	2.27273	96	135	60	0.208	0.242	0.169 - 0.248	0.205 - 0.279	0.034	1.16346	1.01014	0.163462	0.0101444	2.74376	0	0.001	0.209	0.234	0.168 - 0.250	0.195 - 0.274	0.025	1.11962	1.00756	0.119617	0.0075609	2.12388	0.043	0.046	1.606	1.741	1.516 - 1.696	1.666 - 1.816	0.135	1.08406	1.0054	0.0840598	0.00539537	1.71273	0	0	1.719	1.844	1.627 - 1.810	1.770 - 1.918	0.125	1.07272	1.00469
	1999 - 2011	12	1.81818	96	60	60	0.242	0.218	0.205 - 0.279	0.180 - 0.256	-0.024	0.900826	0.991334	-0.0991736	-0.00866579	0.418803	0.003	0.004	0.234	0.208	0.195 - 0.274	0.167 - 0.249	-0.026	0.888889	0.990233	-0.111111	-0.00976724	0.374739	0.023	0.028	1.741	1.677	1.666 - 1.816	1.599 - 1.755	-0.064	0.96324	0.996884	-0.0367605	-0.00311623	0.731901	0	0	1.844	1.854	1.770 - 1.918	1.782 - 1.927	0.01	1.00542	1.00045
	pre-release - 2011	27	4.09091	96	135	60	0.208	0.218	0.169 - 0.248	0.180 - 0.256	0.01	1.04808	1.00174	0.0480769	0.00174066	1.18995	0.084	0.299	0.209	0.208	0.168 - 0.250	0.167 - 0.249	-0.001	0.995215	0.999822	-0.00478469	-0.00017762	0.982393	0.624	0.904	1.606	1.677	1.516 - 1.696	1.599 - 1.755	0.071	1.04421	1.0016	0.0442092	0.0016035	1.17377	0.002	0.003	1.719	1.854	1.627 - 1.810	1.782 - 1.927	0.135	1.07853	1.0028
Creek II	pre-release - 1999	15	2.41935	96	127	60	0.31	0.305	0.274 - 0.346	0.268 - 0.341	-0.005	0.983871	0.998917	-0.016129	-0.00108345	0.897266	0.105	0.309	0.315	0.303	0.277 - 0.352	0.266 - 0.340	-0.012	0.961905	0.997414	-0.0380952	-0.00258597	0.771875	0.082	0.117	1.862	1.826	1.760 - 1.893	1.761 - 1.892	-0.036	0.980666	0.998699	-0.019334	-0.00130071	0.877958	0.692	1	1.906	1.906	1.847 - 1.966	1.847 - 1.966	0	1	1
	1999 - 2011	12	1.93548	96	60	60	0.305	0.315	0.268 - 0.341	0.279 - 0.352	0.01	1.03279	1.00269	0.0327869	0.00269202	1.30845	0.274	0.101	0.303	0.311	0.266 - 0.340	0.273 - 0.349	0.008	1.0264	1.00217	0.0264026	0.00217404	1.24255	0.476	0.419	1.826	1.828	1.761 - 1.892	1.762 - 1.894	0.002	1.0011	1.00009	0.00109529	9.12284e-05	1.00916	0.701	0.91	1.906	1.906	1.847 - 1.966	1.847 - 1.966	0	1	1
	pre-release - 2011	27	4.35484	96	127	60	0.31	0.315	0.274 - 0.346	0.279 - 0.352	0.005	1.01613	1.00059	0.016129	0.000592781	1.06105	0.479	0.372	0.315	0.311	0.277 - 0.352	0.273 - 0.349	-0.004	0.987302	0.999527	-0.0126984	-0.000473211	0.95377	0.825	0.691	1.826	1.828	1.760 - 1.893	1.762 - 1.894	0.002	1.0011	1.00004	0.00109529	4.05449e-05	1.00406	0.441	0.902	1.906	1.906	1.847 - 1.966	1.847 - 1.966	0	1	1
Indicators
	= ≥95% retention of H over 100 years; status = Acceptable
	= 75-94% retention of H over 100 years OR significant increase coupled to extra information of anthropogenic activities; status = Warning
	= <75% retention of H over 100 years; status = Alarm
H retained = H (present) / H (past)
H retained per year = exp(ln(H retained)/years between sampling)
Relative ΔH = increase(+) or loss(-) of H from past to present = H retained-1
†G=6.6 for Haravattsån Fallet and G=6.2 for Haravattsån Nedre are based on estimates in
Palm et al. 2003.
[truncated: 5 more columns]

## Sheet: Table S9. Ne
Table S9. Estimates of effective population size of the native creek populations with the temporal and linkage disequilibrium methods and application of indicator Ne.				Sample sizes for Genetic diversity measures			Effective population size
Locality	Time period	Years between sampling	Generations between sampling†	n loci	n (time point 1)	n (time point 2)	NeV	NeLD (older sample)	NeLD (newer sample)	NeLD (harmonic mean over time)
Creek I	pre-release - 1999	15	2.27273	96	135	60	12	19.9	3.9	6.52185
	1999 - 2011	12	1.81818	96	60	60	18	3.9	9.4	5.51278
	pre-release - 2011	27	4.09091	96	135	60	23	19.9	9.4	12.7686
Creek II	pre-release - 1999	15	2.41935	96	127	60	109	152.7	104.8	124.295
	1999 - 2011	12	1.93548	96	60	60	62	104.8	47.5	65.371
	pre-release - 2011	27	4.35484	96	127	60	79	152.7	47.5	72.46
Indicator Ne
	= Ne ≥ 500; status = Acceptable
	= 50 < Ne < 500; status = Warning
	= Ne < 50; status = Alarm

## Sheet: Table S10. deltaFst
Table S10. Estimates of genetic diversity between the native creek populations expressed as FST for three time periods, results from significance testing of temporal change in FST, and application of indicator ∆FST.
Temporal comparison	n loci	FST (time point 1)*	FST (time point 2)*	Absolute ΔFST	Lower limit FST for YELLOW status (=50% increase in geneflow)	Upper limit FST for YELLOW status (=25% decrease in geneflow)	ΔFST relating to the number of migrants	p (ΔFST; Wilcoxon)	p (ΔFST; t-test)
Haravattsån pre-release vs 1999	96	0.2124	0.1641	-0.0483	0.150361	0.266	Acceptable	0.000151612	0.000116711
Haravattsån 1999 vs 2011	96	0.1641	0.1841	0.02	0.113998	0.208843	Acceptable	0.0758184	0.0838697
Haravattsån pre-release vs 2011	96	0.2124	0.1841	-0.0283	0.151147	0.26541	Acceptable	0.0488203	0.0518244
* all FSTs are statistically significant (p<0.001)
Indicator FST
	= no or minor change in FST
	= deltaFST reflects a 25-50% reduction of geneflow among populations OR 50-100% increase of geneflow among populations
	= deltaFST reflects >50% reduction of geneflow among populations OR >100% increase of geneflow among populations OR loss of populations
